# Supplementary material for: Investigation of Risk Factors for Postoperative Delirium after Transcatheter Aortic Valve Implantation: A Retrospective Study
Source: J Clin Med. 2022 Jun 9;11(12):3317. doi: 10.3390/jcm11123317 (PMC9225478; doi:10.3390/jcm11123317)
Supplement: Supplementary file 1 [file jcm-11-03317-s001.zip]

Archive with 1 entries (1 files):
- jcm-1731236-supplementary.pdf
